# Supplementary material for: Transcriptome and Degradome Profiling Reveals a Role of miR530 in the Circadian Regulation of Gene Expression in Kalanchoë marnieriana
Source: Cells. 2021 Jun 17;10(6):1526. doi: 10.3390/cells10061526 (PMC8233840; doi:10.3390/cells10061526)
Supplement: Supplementary file 1 [file cells-10-01526-s001.zip]

Archive with 1 entries (1 files):
- SuppleInfo_figs_tables_rev1.pdf
